# Supplementary material for: Effects of the COVID-19 Restrictions on Eating Behaviour and Eating Disorder Symptomology in Female Adolescents
Source: Int J Environ Res Public Health. 2022 Jul 11;19(14):8480. doi: 10.3390/ijerph19148480 (PMC9325224; doi:10.3390/ijerph19148480)
Supplement: Supplementary file 1 [file ijerph-19-08480-s001.zip]

Archive with 1 entries (1 files):
- ijerph-1761585-supplementary.pdf
